# Supplementary material for: Breeding better crops: lessons from the homologous recombination pathway
Source: Theor Appl Genet. 2026 Jul 24;139(8):213. doi: 10.1007/s00122-026-05297-4 (PMC13400476; doi:10.1007/s00122-026-05297-4)
Supplement: Supplementary file 1 — Supplementary file1 (XLSX 90 kb) [file 122_2026_5297_MOESM1_ESM.xlsx]

## Sheet: Sheet1
Short name	Full name	Molecular process	Complex	Reference	Cloned characterised mutants*	Link / DOI
AGG1	ABERRANT GAMETOGENESIS 1	Class I crossover formation		Chang et al., 2020	rice	https://doi.org/10.1093/jxb/erz441
ASAP1	Arabidopsis SNI1 Associated Protein 1	Chromosome alignment	SMC5/6	Yan et al., 2013		https://doi.org/10.1016/j.molcel.2013.09.019
ASF1	Anti-Silencing Function 1	Chromatin remodelling; histone H3/H4 chaperone		Min et al., 2019		https://doi.org/10.1038/s41598-019-50450-3
ASY1	ASYNAPTIC1 (Hop1 homolog)	Crossover interference, CO assurance		Pochon et al., 2022; Lambing et al., 2020	rice brassica arabidopsis	https://doi.org/10.1093/pnasnexus/pgac302; https://doi.org/10.1073/pnas.1921055117
ASY3	ASYNAPSIS3	Double Strand Break Formation		Chu et al., 2024	rice maize arabidopsis	https://doi.org/10.1093/plcell/koae207
ASY4	ASYNAPSIS4	Double Strand Break Formation		Chambon et al., 2018		https://doi.org/10.1104/pp.17.01725
ATM	Ataxia Telangiectasia Mutated	Activation of cell-cycle checkpoints, chromatin modifications, & regulation of DNA repair proteins		Roitinger et al., 2014	rice arabidopsis	https://doi.org/110.1074/mcp.M114.040352
ATR	Ataxia Telangiectasia-Mutated and Rad3-related	Activation of cell-cycle checkpoints, chromatin modifications, and regulation of DNA repair proteins		Roitinger et al., 2015		https://doi.org/110.1074/mcp.M114.040352
ATRIP	ATR interacting protein	RPA is bound by ATR interacting protein (ATRIP), which binds ATR. This tethers ATR to ssDNA, but does not necessarily induce ATR’s kinase activity		Sweeny et al., 2009		https://doi.org/10.1111/j.1365-313X.2009.03975.x
AXR1	AUXIN RESISTANT 1	Localization of class I COs		Jahns et al., 2014; Christophorou et al., 2020		https://doi.org/10.1371/journal.pbio.1001930; https://doi.org/10.1371/JOURNAL.PGEN.1008894
BRCA2 (IV)	BREAST CANCER 2 like 2A	Strand Invasion		Abe et al., 2009	rice arabidopsis	https://doi.org/10.1093/jxb/erp135
BRCA2 (V)	BREAST CANCER SUSCEPTIBILITY 2 homolog B	Strand Invasion		Marston et al., 1999		https://doi.org/10.1128/mcb.19.7.4633
CK2	Casein kinase II	DNA damage response and DNA repair		Moreno-Romero et al., 2012		https://doi.org/10.1111/j.1365-313X.2012.05019.x
COM1	Gamma response gene 1	meiotic DSB processing and regular turnover of SPO11-1		Uanschou et al., 2007	rice maize arabidopsis	https://doi.org/10.1038/sj.emboj.7601913
COMET	COMET	Monitoring chromosome synapsis - Removes ASY1 from the chromosome axis		Balboni et al., 2020	rice arabidopsis	https://doi.org/10.1016/j.cub.2020.07.089
CTF18	CHROMOSOME TRANSMISSION FIDELITY	Suppressor of centromere-proximal CO		Gamboa et al., 2025		https://doi.org/10.1101/2025.08.19.671075
CTF7/ECO1	CHROMOSOME TRANSMISSION FIDELITY 7/ESTABLISHMENT OF COHESION 1	Acetyletransferase involved in cohesin establishment; interacts with replication fork subunit PCNA; keeps cohesin ring closed		Jiang et al., 2010;		https://doi.org/10.1111/tpj.12261
DCM1	DNA meiotic recombinase 1	Double strand break repair		Courteau et al., 1999	rice wheat barley arabidopsis	https://doi.org/10.1105/tpc.11.9.1623
DDRM1	DNA damage and DNA repair module 1	Stabilizes SOG1 to promote HR		Wang et al., 2023		https://doi.org/10.1073/pnas.2202970119
DFO	DSB Forming	Double Strand Break Formation	RMM subcomplex	Zhang et al., 2012		https://doi.org/10.1111/j.1365-313x.2012.05075.x
DMC1	Disrupted Meiotic cDNA	Strand Invasion		Ines et al., 2022	rice wheat barley arabidopsis	https://doi.org/10.1371/journal.pgen.1010322
DSS1 (I)	DELETION OF SUV3 SUPPRESSOR 1 (1)	Strand Invasion		Marston et al., 1999		https://doi.org/10.1128/mcb.19.7.4633
DSS1 (V)	DELETION OF SUV3 SUPPRESSOR 1 (5)	Strand Invasion		Nikolić et al., 2021		https://doi.org/10.1007/s00709-020-01598-7
EME1 A/B	Essential meiotic endonuclease 1	Class II Crossovers MUS81 pathway; cleaves Holliday Junction	MUS81 endonuclease complex	Geuting et al., 2009		https://doi.org/10.1104/pp.109.136846
FANCD2	Fanconi anemia D2	Class II Crossovers MUS81-independent pathway		Kurzbauer et al., 2018; Li et al., 2021		https://doi.org/10.1105/tpc.17.00745; https://doi.org/10.1073/pnas.2107543118
FANCM	Fanconi anemia complementation group M	Limit Crossover formation	MHF-FANCM complex	Crismani et al., 2012	rice tomato brassica arabidopsis	https://www.science.org/doi/10.1126/science.1220381
FAS1	FASCIATA1	Chromatin remodelling	Chromatin assembly factor 1 (CAF1) complex	Kaya et al., 2001		https://doi.org/10.1016/S0092-8674(01)00197-0
FAS2	FASCIATA2	Chromatin remodelling	Chromatin assembly factor 1 (CAF1) complex	Kaya et al., 2001		https://doi.org/10.1016/S0092-8674(01)00197-0
FIGL1	FIDGETIN-LIKE-1	Class II Crossovers MUS81 pathway; limits meiotic crossover; regulate strand invasion	FIGL1-FLIP complex	Fernandes et al., 2018	rice tomato arabidopsis	https://doi.org/10.1371/journal.pgen.1007317
FLIP	FIDGETIN-LIKE-1 INTERACTING PROTEIN	Class II Crossovers MUS81 pathway; limits meiotic crossover; regulate strand invasion	FIGL1-FLIP complex	Fernandes et al., 2018	rice arabidopsis	https://doi.org/10.1371/journal.pgen.1007317
GEN1	XPG-like endonuclease1	Holliday junction resolution		Wang et al., 2017	rice arabidopsis	https://doi.org/10.1104/pp.16.01726
GIP1	GCP3-INTERACTING PROTEIN1	Required for microtubule organisation, normal spindle polarity, reforming nuclear envelope post division, regulation of centromeric cohesion; spatiotemporal recruitment of RAD51	GCP3	Janski et al., 2012; Batzenschlager et al., 2017; Singh et al., 2022		https://doi.org/10.1105/tpc.111.094904; https://doi.org/10.1080/19491034.2016.1276142; https://doi.org/10.3389/fpls.2021.804928
H2A	Histone H2A	Chromatin remodelling; H2A.W variant restricts pericentromeric crossovers	histone complex	Son et al., 2025		https://doi.org/10.1073/pnas.2413698122
HCR1	HIGH CROSSOVER RATE1	Represses Class I crossover pathway	PP4 protein phosphatase complex	Nageswaran et al., 2021		https://doi.org/10.1038/s41477-021-00889-y
HCR2	HIGH CROSSOVER RATE2	Represses Class I crossover pathway		Kim et al., 2022		https://doi.org/10.15252/EMBJ.2021109958
HCR3	HIGH CROSSOVER RATE3	Represses Class I crossover pathway		Kim et al., 2024		https://doi.org/10.1038/s41477-024-01633-y
HEI10	Human Enhancer of Invasion-10 (aka ZIP3)	Class I Crossovers ZMM pathway		Perry et al., 2005; Chelysheva et al., 2012	rice arabidopsis	https://doi.org/10.1073/pnas.0508581102; https://doi.org/10.1371/journal.pgen.1002799
HEIP1	HEI10 Interacting Protein 1	Class I Crossovers ZMM pathway		Singh et al., 2022; Li et al., 2018	rice	https://doi.org/10.1073/pnas.2221746120; https://doi.org/10.1073/pnas.1807871115
HOP2	HOMOLOGOUS-PAIRING PROTEIN2	Strand Invasion	HOP2/MND1 complex	Uanschou et al., 2013	rice arabidopsis	https://doi.org/10.1105/tpc.113.118521
HUS	Hydroxyurea sensitive	Checkpoint signaling and repair at DNA damage	9-1-1 Complex	Lim et al., 2015	rice	https://doi.org/10.1074/jbc.M114.630640
IDN2	INVOLVED IN DE NOVO2	Double strand break repair; recruited to break sites and facilitates dissociation of RPA and loading of RAD51		Liu et al., 2017		https://doi.org/10.1105/tpc.16.00769
INO80	Inositol requiring 80	Chromatin remodelling; requires ATP	INO80 chromatin remodelling complex	Frisch et al., 2004; Yang et al., 2022		https://doi.org/10.1093/plcell/koac117; https://doi.org/10.1016/j.cell.2004.11.033
LEPTO1	LEPTOTENE1 (RR24/ARR12)	Double strand formation		Zhao et al., 2018	rice arabidopsis	https://doi.org/10.1105/tpc.18.00479
MAI1	MAIN-LIKE1; MAINTENANCE OF MERISTEMS (MAIN)	Chromatin remodelling	Chromatin assembly factor 1 (CAF1) complex	Ühlken et al., 2014		https://doi.org/10.1111/tpj.12455
MER3	ROCK-N-ROLLERS	Class I Crossovers ZMM pathway		Nakagawa & Ogawa 1999; Mercier et al., 2005	rice arabidopsis	https://doi.org/10.1093/emboj/18.20.5714; https://doi.org/10.1016/j.cub.2005.02.056
MHF1	Histone superfamily protein	Limit Crossover formation	MHF-FANCM complex	Girard et al., 2014		https://doi.org/10.1093/nar/gku614
MHF2	Centromere protein X	Limit Crossover formation	MHF-FANCM complex	Girard et al., 2014		https://doi.org/10.1093/nar/gku614
MIM	Hypersensitive to MMS, irradiation and MMC	Chromosome alignment; required for repair but not for induction of repair		Mengiste et al., 1999; Hanin et al., 2000		https://doi.org/10.1046/j.1365-313x.2000.00867.x; original https://doi.org/10.1093/emboj/18.16.4505
MLH1	MUTL-HOMOLOGUE 1	ZMM pathway; imposes CO resolution	MLH1–MLH3 heterodimer (MutLγ)	Durand et al., 2025	rice arabidopsis	https://doi.org/10.1093/nar/gkaf157
MLH3	MUTL PROTEIN HOMOLOG 3	ZMM pathway; imposes CO resolution	MLH1–MLH3 heterodimer (MutLγ)	Durand et al., 2025	rice barley arabidopsis	https://doi.org/10.1093/nar/gkaf157
MND1	MEIOTIC NUCLEAR DIVISION PROTEIN1	Strand Invasion	HOP2/MND1 complex	Uanschou et al., 2013		https://doi.org/10.1105/tpc.113.118521
MOF	MEIOTIC F-BOX	Double strand break repair		He, 2016	rice	https://doi.org/10.1105/tpc.16.00108
MRE11	Meiotic recombination 11	Double strand break sensing	MRN Complex - Mre11/Rad50/Nbs1 complex	Sharma et al., 2021; Puizina et al., 2004	rice arabidopsis	https://doi.org/10.1105/tpc.104.022749
MS5	Male Sterility 5	Localization of the meiotic cohesion subunit SYN1		Xin et al., 2016	brassica arabidopsis	https://doi.org/10.1105/tpc.15.01018
MSH2	Mutator S (MutS) homolog 2	Interferes or promotes crossovers depending on polymorphism	MSH2-MSH3 complex	Emmanuel et al., 2006; Dluzewska et al., 2023	tomato arabidopsis	https://doi.org/10.1038/sj.embor.7400577; https://doi.org/10.1038/s41467-023-42511-z
MSH3	Mutator S (MutS) homolog 3	Class I Crossovers ZMM pathway	MSH2-MSH3 complex	Oh et al., 2023		https://doi.org/10.1093/nar/gkad308
MSH4	Mutator S (MutS) homolog 4	Class I Crossovers ZMM pathway	MutSγ complex	Ross-Macdonald & Roeder 1994; Higgins et al., 2004	rice wheat brassica arabidopsis	https://doi.org/10.1016/0092-8674(94)90037-x; https://doi.org/10.1101/gad.317504
MSH5	Mutator S (MutS) homolog 5	Class I Crossovers ZMM pathway	MutSγ complex	Hollingsworth et al., 1995; Lu et al., 2005	rice wheat arabidopsis	https://doi.org/10.1101/gad.9.14.1728; https://doi.org/10.1038/cr.2008.44
MSH6	Mutator S (MutS) homolog 4	Class I Crossovers ZMM pathway		Cao et al., 2018	rice arabidopsis	https://doi.org/10.1016/j.chemosphere.2018.03.017
MSH7	Mutator S (MutS) homolog 5	Class I Crossovers ZMM pathway		Lario et al., 2015	wheat barley arabidopsis	https://doi.org/10.1093/jxb/eru464
MTOPVIB	Meiotic topoisomerase VIB-like	Double Strand Break Formation	Topoisomerase VI-like complex	Vrielynck et al., 2016	rice maize arabidopsis	https://doi.org/10.1126/science.aad5196
MUS81	Methyl methansulfonate UV sensitive	Class II Crossovers MUS81 pathway & Sequence Dependant Strand Annealing; cleaves Holliday Junction	MUS81 endonuclease complex	Higgins et al., 2008		https://doi.org/10.1111/j.1365-313X.2008.03403.x
NAP1	NUCLEOSOME ASSEMBLY PROTEIN1	Chromatin remodelling; synthesis dependent nucleosome assembly and dissassembly, deposits H2A.Z		Kolářová et al., 2020; Gao et al., 2012		https://doi.org/10.1111/tpj.15145; https://doi.org/10.1105/tpc.112.096792
NBS1	Nijmegen breakage syndrome 1	Double strand break sensing	MRN Complex - Mre11/Rad50/Nbs1 complex	Waterworth et al., 2007		https://doi.org/10.1111/j.1365-313x.2007.03220.x
NRP1/2	NAP1-RELATED PROTEIN 1 and 2	Chromatin remodelling; histone chaperone		Zhou et al., 2016		https://doi.org/10.1111/tpj.13256
NSE4	Non-SMC element 4	Chromosome alignment	SMC5/6	Zelkowski et al., 2019; Diaz et al., 2019		https://doi.org/10.3389/fpls.2019.00774; https://doi.org/10.1105/tpc.18.00043
OSB1	Organellar Single-stranded DNA Binding protein1	Mitochondrial repair; stoichiometric control of alternate mtDNA forms produced from recombination		Zaegel et al., 2006		https://doi.org/10.1105/tpc.106.042028
PCH2	Pachytene Checkpoint 2	Monitoring chromosome synapsis - Removes ASY1 from the chromosome axis		Lambing et al., 2015	rice brassica arabidopsis	https://doi.org/10.1371/journal.pgen.1005372
PHS1	POOR HOMOLOGOUS SYNAPSIS	Double Strand Break Formation	RMM subcomplex	Vrielynck et al., 2021	maize arabidopsis	https://doi.org/10.1093/nar/gkab715
PRD1	Putative Recombination initiation Defect 1	Double Strand Break Formation	Topoisomerase VI-like complex	De Muyt et al., 2007	rice arabidopsis	https://doi.org/10.1038/sj.emboj.7601815
PRD2/MPS1	PUTATIVE RECOMBINATION INITIATION DEFECTS 2/ MULTIPOLAR SPINDLE1	Double Strand Break Formation; spindle assembly	RMM subcomplex	De Muyt et al., 2009; Walker et al., 2019		https://doi.org/10.1371/journal.pgen.1000654; https://doi.org/10.1038/s41588-017-0008-5
PRD3	PUTATIVE RECOMBINATION INITIATION DEFECTS 3	Double Strand Break Formation	Topoisomerase VI-like complex	Lambing et al., 2022	rice arabidopsis	https://doi.org/10.1371/journal.pgen.1010298
PSS1	Pollen semi-sterility1	Required for synapsis		Duroc et al., 2014	rice arabidopsis	https://doi.org/10.1371/journal.pgen.1004674
PTD	Parting Dancers (SPO16)	Class I crossover; MSH4–MSH5-dependent crossover pathway		Lu et al., 2014; Arora & Corbett, 2019	rice arabidopsis	https://doi.org/10.1093/nar/gky1273; https://doi.org/10.1016/j.jgg.2014.02.001
RAD1	Recombination-Associated DNA repair 1	Single Strand Annealing	9-1-1 Complex	Fidantsef et al., 2000	rice	https://doi.org/10.1104/pp.124.2.579
RAD17	Recombination-Associated DNA repair 17	Repair of double-strand breaks; general regulation of DNA repair		Heitzeberg et al., 2004	rice maize arabidopsis	https://doi.org/10.1111/j.1365-313x.2004.02097.x
RAD50	Recombination-Associated DNA repair 50	Double strand break sensing	MRN Complex - Mre11/Rad50/Nbs1 complex	Bleuyard et al., 2024		https://doi.org/110.1007/s00412-004-0309-1
RAD51	Recombination-Associated DNA repair 51 (RAD51A)	Strand Invasion & Sequence Dependant Strand Annealing	RAD51C-XRCC3 complex	Da Ines et al., 2013	maize arabidopsis	https://doi.org/10.1371/journal.pgen.1003787
RAD51B	Recombination-Associated DNA repair 51B	Strand Invasion & Single Strand Annealing		Osakabe et al., 2005	rice maize arabidopsis	https://doi.org/10.1007/s11103-005-2187-1
RAD51C	Recombination-Associated DNA repair 51C	Strand Invasion	RAD51C-XRCC3 complex	Su et al., 2017	rice maize arabidopsis	https://doi.org/10.1371/journal.pgen.1006827
RAD51D	Recombination-Associated DNA repair 51D	Strand Invasion & Single Strand Annealing	SSN2-RAD51D complex	Wang et al., 2014	rice arabidopsis	https://doi.org/10.1111/nph.12498
RAD54	Recombination-Associated DNA repair 54	Strand Invasion & Sequence Dependant Strand Annealing		Osakabe et al., 2006		https://doi.org/10.1111/j.1365-313x.2006.02927.x
RAD9	Recombination-Associated DNA repair 9	Repair of double-strand breaks	9-1-1 Complex	Heitzeberg et al., 2004		https://doi.org/10.1111/j.1365-313x.2004.02097.x
RDR6	RNA-dependent RNA polymerase 6	Double strand formation		Liu et al., 2020	rice	https://doi.org/10.1105/tpc.20.00213
RECQ4A	DNA helicase (RECQl4A) (aka BLM)	Limit Crossover formation	BTR (BLM-TOP3α-RMI1) complex	Séguéla-Arnaud et al., 2015	rice tomato pea arabidopsis	https://doi.org/10.1073/pnas.1423107112
RECQ4B	DNA helicase (RECQl4B)	Limit Crossover formation		Séguéla-Arnaud et al., 2015		https://doi.org/10.1073/pnas.1423107112
RMI1	RecQ-mediated genome instabiliy	Limit Crossover formation; HJ dissolution	BTR (BLM-TOP3α-RMI1) complex	Hartung et al., 2008; Séguéla-Arnaud et al., 2015	tomato arabidopsis	https://doi.org/10.1371/journal.pgen.1000285; https://doi.org/10.1073/pnas.1423107112
RNR	Ribonucleotide reductase	Participates in reducing ribonucleotide diphosphates (NDPs) into their corresponding deoxyribonucleosides (dNDPs)		Wang et al., 2006		https://doi.org/10.1105/tpc.105.037044
RPA	Replication protein A	RPA is bound by ATR interacting protein (ATRIP), which binds ATR. This tethers ATR to ssDNA, but does not necessarily induce ATR’s kinase activity		Sweeny et al., 2009	rice arabidopsis	https://doi.org/10.1111/j.1365-313X.2009.03975.x
RPA2	Replication protein A complex (A and B proteins)	Faciliates Replisome movement; double strand break repair with IDN2	RPA Complex (RPA1, 2, 3)	Marechal and Zou, 2015; Eschbach and Kobbe, 2014	rice arabidopsis	https://doi.org/10.1038/cr.2014.147; https://doi.org/10.1093/pcp/pcu076
SCC2	Sister chromatid cohesion 2	Sister chromatid cohesion		Minina et al., 2017		https://doi.org/10.1242/jcs.196865
SCC4	Sister chromatid cohesion 4 (MAU)	Sister chromatid cohesion		Minina et al., 2017	maize arabidopsis	https://doi.org/10.1242/jcs.196865
SCEP1	Synaptonemal Complex Element Protein 1	Synaptonemal complex formation		Vrielynck et al., 2023		https://doi.org/10.1038/s41477-023-01558-y
SCEP2	Synaptonemal Complex Element Protein 2	Synaptonemal complex formation		Vrielynck et al., 2023		https://doi.org/10.1038/s41477-023-01558-y
SCEP3	Synaptonemal Complex Element Protein 3	Synaptonemal complex formation		Feng et al., 2025		https://doi.org/10.1038/s41477-025-02030-9
SDS	solo dancers	Homolog synapsis, recombination & bivalent formation		Azumi et al., 2002	rice arabidopsis	https://doi.org/10.1093/emboj/cdf285
SEND1	SINGLE-STRAND DNA ENDONUCLEASE1	Class II Crossovers MUS81 pathway; potential MUS81 backup		Olivier et al., 2015		https://doi.org/10.1105/tpc.15.00898
SGO1	Shugoshin 1	Maintenance of centromere cohesion		Zamariola et al., 2013	rice maize arabidopsis	https://doi.org/10.1007/s00497-013-0231-x
SGO2	Shugoshin 2	Suppressor of centromere-proximal CO		Gamboa et al., 2025	rice maize arabidopsis	https://doi.org/10.1101/2025.08.19.671075
SIN1	Suppressor of npr1 inducible 1	Chromosome alignment	SMC5/6	Durrant et al., 2007		https://doi.org/10.1073/pnas.0609357104
SMC1	Structural Maintenance of Chromosomes 1	Maintain sister chromatid cohesion after DNA replication; facilitate chromosome segregation	Cohesin complex	Lam et al., 2005		https://doi.org/10.1242/jcs.02443
SMC2	Structural Maintenance of Chromosomes 2	Chromosome alignment		Wang et al., 2020	maize	https://doi.org/10.1111/tpj.14639
SMC3	Structural Maintenance of Chromosomes 3	Maintain sister chromatid cohesion after DNA replication; facilitate chromosome segregation;	Cohesin complex	Lam et al., 2005	maize	https://doi.org/10.1242/jcs.02443
SMC4	Structural Maintenance of Chromosomes 4	Chromosome alignment		Wang et al., 2020	maize arabidopsis	https://doi.org/10.1111/tpj.14639
SMC5	Structural Maintenance of Chromosomes 6	Chromosome alignment	SMC5/6	Lehmann, 2005		https://doi.org/10.1016/j.dnarep.2004.07.009
SMC6	Structural Maintenance of Chromosomes 5	Chromosome alignment	SMC5/6	Lehmann, 2005	maize arabidopsis	https://doi.org/10.1016/j.dnarep.2004.07.009
SOG1	SUPPRESSOR OF GAMMA RESPONSE 1	master regulator of DNA damage response		Wang, et al., 2022		https://doi.org/10.1073/pnas.2202970119
SPF2	SUMO PROTEASE RELATED TO FERTILITY2	Suppressor of centromere-proximal CO		Gamboa et al., 2025		https://doi.org/10.1101/2025.08.19.671075
SPO11-1	SPOrulation 11 - 1	Double Strand Break Formation	Topoisomerase VI-like complex	Stacey et al., 2006 & Vrielynck et al., 2016	rice maize wheat arabidopsis	https://doi.org/10.1111/j.1365-313X.2006.02867.x
SPO11-2	SPOrulation 11 -2	Double Strand Break Formation	Topoisomerase VI-like complex	Stacey et al., 2006 & Vrielynck et al., 2016	rice wheat arabidopsis	https://doi.org/10.1111/j.1365-313X.2006.02867.x
SSN2	Suppressor of sni1 2	Chromatin remodelling	SSN2-RAD51D complex	Song et al., 2011		https://doi.org/10.1016/j.chom.2011.01.011
SUN1	Sad1/UNC-84 1	Cross over formation		Varas et al., 2015; Zhang et al., 2020	rice arabidopsis	https://doi.org/10.1111/tpj.12730; https://doi.org/10.1104/pp.20.00140
SUN2	Sad1/UNC-84 2	Cross over formation		Varas et al., 2015; Zhang et al., 2020	rice arabidopsis	https://doi.org/10.1111/tpj.12730; https://doi.org/10.1104/pp.20.00140
SWI1	DYAD/SWITCH1	Formation of axial elements & sister chromatid cohesion		Mercier et al., 2003	rice maize arabidopsis	https://doi.org/10.1242/dev.00550
SYN1	Sister chromatid cohesion 1 protein 1 (DIF1)	REC8 ortholog; essential for chromosome cohesion & homolog pairing	Cohesin complex	Cai et al., 2003; Lam et al., 2005; Singh et al., 2025	rice maize arabidopsis	https://doi.org/10.1242/jcs.00601; https://doi.org/10.1242/jcs.02443; https://doi.org/10.1101/2025.08.19.671082
TEB	TEBICHI (Pol θ)	End joining repair & Alternative NHEJ repair		Soichi Inagaki et al., 2009		https://doi.org/10.1371/journal.pgen.1000613
TOP3a	Topoisomerase 3α	Limit Crossover formation; HJ dissolution	BTR (BLM-TOP3α-RMI1) complex	Hartung et al., 2008; Séguéla-Arnaud et al., 2015	tomato arabidopsis	https://doi.org/10.1371/journal.pgen.1000285; https://doi.org/10.1073/pnas.1423107112
TSA1	TSK-associating protein 1	Potentially helps to asssociate y-Tubulin complexes to nuclear envelope;	GIP-TSA1	Suzuki et al., 2005; Batzenschlager et al., 2013		https://doi.org/10.3389/fpls.2013.00480
XRCC2	X-ray repair cross complementing 2	Strand Invasion & Single Strand Annealing		Wang et al., 2014		https://doi.org/10.1111/nph.12498
XRCC3	X-ray repair cross complementing 3	Strand Invasion & Sequence Dependant Strand Annealing	RAD51C-XRCC3 complex	Bleuyard & White 2004	rice arabidopsis	https://doi.org/10.1038/sj.emboj.7600055
ZYP1	Molecular zipper 1 (aka ZIP1)	Class I Crossovers ZMM pathway		Sym et al., 1993; Macaisne et al., 2011	rice barley arabidopsis	https://doi.org/10.1016/0092-8674(93)90114-6; https://doi.org/10.1242/jcs.088229
ZIP2	Molecular zipper 2 (aka SHOC1)	Class I Crossovers ZMM pathway		Chua & Roeder 1998; Higgins et al., 2005; Macaisne et al., 2008	rice arabidopsis	https://doi.org/10.1016/S0092-8674(00)81164-2; https://doi.org/10.1101/gad.354705; https://doi.org/10.1016/j.cub.2008.08.041
ZIP4	molecular zipper 4 (aka SPO22)	Class I Crossovers ZMM pathway		Tsubouchi et al., 2006; Chelysheva et al., 2007	rice wheat barley arabidopsis	https://doi.org/10.1016/j.devcel.2006.04.003; https://doi.org/10.1371/journal.pgen.0030083
ZYGO1	ZYGOTENE1	Bouquet formation, synaptonemal complex assembly		Zhang et al., 2017	rice	https://doi.org/10.1105/tpc.17.00287
*As detailed in Wang et al 2021

## Sheet: Sheet2
SPL	SPOROCYTELESS	Meiosis initiation		Yang et al 1999; Wu et al 2015	rice arabidopsis	https://doi.org/10.1101/gad.13.16.2108
MIL1		Meiosis initiation			rice
MEL1		Meiosis initiation			rice
MEL2		Meiosis initiation			rice
AGO9/AGO104		Meiosis initiation			maize arabidopsis
DTM1		Meiosis initiation			rice
OSD1					rice arabidopsis
RSS1					rice arabidopsis
CENH3					maize arabidopsis
MLKS2/SINE1					maize arabidopsis
DV1/ATK1					maize arabidopsis
MIS12					maize
BRK1	Bub1-related kinase				rice
